# Supplementary material for: An Autocrine Regulator Loop Involving Tumor Necrosis Factor and Chemokine (C-C motif) Ligand-2 Is Activated by Transforming Growth Factor-β in Rat Basophilic Leukemia-2H3 Mast Cells
Source: Int J Mol Sci. 2025 Apr 30;26(9):4263. doi: 10.3390/ijms26094263 (PMC12071771; doi:10.3390/ijms26094263)
Supplement: Supplementary file 1 [file ijms-26-04263-s001.zip]

Archive with 1 entries (1 files):
- ijms-3569042-supplementary.pdf
